# Supplementary material for: Runx3 prevents spontaneous colitis by directing the differentiation of anti-inflammatory mononuclear phagocytes
Source: PLoS One. 2020 May 26;15(5):e0233044. doi: 10.1371/journal.pone.0233044 (PMC7250423; doi:10.1371/journal.pone.0233044)
Supplement: S1 Table — Sheet 1, List of DEGs in Runx3Δ versus WT colonic RM. Sheet 2, Putative Runx3 target genes in RM. Gene names marked in red indicate human susceptibility genes for GIT diseases. CD, Crohn’s disease; IBD, inflammatory bowel disease; UC, ulcerative colitis. Sheet 3, Venn diagram showing cross analysis of genes up-regulated expression in P4 mature colonic RM versus P1 monocytes (blue circle), down-regulated expression in TGFbR-cKO vs WT RM (yellow circle) and DEGs in Runx3Δ versus WT colonic RM (green circle). The lists of common genes to these three circles is included. Sheet 4, List of DEGs in Runx3Δ versus WT colonic CD11b+ DC. Sheet 5, List of putative Runx3 target genes in colonic CD11b+ DC, defined as DEGs in Runx3Δ versus WT colonic CD11b+ DC that harbor overlapping Runx3-bound peaks in D1 and splenic CD4+ DC which contain RUNX motif. Gene names marked in red indicate human susceptibility genes for GIT diseases. Sheet 6, Panther Pathway enriched terms of H3K27ac-marked peaks in colonic RM (left) and overlapping Runx3-bound peaks in splenic CD4+ DC and D1 cells (right). (XLSX) [file pone.0233044.s008.xlsx]

## Sheet: DEGs_RM
Runx3_cKO_Down regulated	Runx3_cKO_Up regulated
(Fold-change >= 1.5, p-value <=0.05)
100043387	AA467197
0610010B08Rik	Acsl1
1300014I06Rik/Pdxe1	Adora2a
2900026A02Rik	Arg1
4632434I11Rik/Ddias	Arl5a
A630033H20Rik	Arrdc4
A630072M18Rik	Ass1
Abca9	Batf2
Abhd15	Bcl2l14
Acss1	Btnl5
Adam22	C3
Arhgap18	Car2
Arhgef3	Ccl17
Arl4d	Ccl22
Asb2	Ccl24
Atxn1	Cd300lf
B3galt5	Cfb
BC055004/Npex5	Clca4
Bend6	Clec12a
Bhlhe41	Cnn3
C6	Cxcl9
Capn3/Ganc	Ddhd1
Ccl12	Dmbt1
Ccl3	Enc1
Ccl4	F10
Cd59a	Flt1
Cfh	Gbp2
Ch25h	Gbp6
Cited2	Glipr2
Clec4b1	Gm12185
Col14a1	Gm4841
Ctns	Gpnmb
Ctsf	Gpx2
Dcakd	Gzma
Dck	Hif1a
Dclre1c	Iigp1
Ddx60	Il12a
Dnajb4	Il4i1
Dtx4	Inhba
Dusp18	Insl6
Emp1	Irg1/Acod1
Extl2	Layn
F630028O10Rik	Ly6i
Fads3	Ly75
Fam125b/Mvb12b	Marco
Fam129a	Mgst1
Fam189a2	Mif
Fap	Nlrc5
Fblim1	Nos2
Fcrls	Nufip1
Fgf11	Olfr566
Gcnt1	Pdcd1lg2
Gm6377	Pfkp
Gpr114	Phlpp1
Gpr34	Prdx5
Gpx3	Procr
Grasp	Rffl
Hnmt	Scarf1
Hpgd	Sdc1
Hpgds	Sema4a
I830077J02Rik	Serpinb6b
Ifih1/Acod1	Serpinb9
Ifit1	Slc7a11
Ifit3	Slc7a2
Ifnb1	Stat1
Il10	Tap1
Il1r1	Tarm1
Il22ra2	Tgtp1
Ints6	Tpi1
Ipcef1	Tspan33
Jmy	Upp1
Kcnj16	Vdr
Kmo
Leprel1/P3h2
Lpar6
Lphn3
Man1c1
Map3k2
Mctp1
Med29
Mmp13
Ms4a14
Mtss1
Mylip
Naf1
Nol8
Nr1d2
Nt5c3
Nt5dc2
Ntpcr
Ogn
P2rx1
Pde7b
Pgf
Plau
Pmepa1
Ppp1r15a
Rad51c
Rcan1
Rcbtb2
Reps2
Sap30
Sass6/Trmt13
Sepn1/Selenon
Sh2d1b1
Siglech
Slamf9
Slc25a23
Slc39a8
Slc40a1
Slc9a3r2
Spire1
Ssh2
St3gal6
St5
Tanc2
Tcp11l2
Thap6
Timd4
Tnf
Tnfrsf23
Tnfsf4
Usp18
Ust
Xlr
Zbtb10
Zfp758
Zfp931

## Sheet: Putative Runx3 targets_RM
128 DEGs with overlapping peaks containg RUNX motif
Gene name	SNP	Disease	SNP	Disease	SNP	Disease
2900026A02Rik
A630072M18Rik
Abca9
Abhd15
Acsl1
Acss1
Adam22
Adora2a
Arg1
Arhgap18
Arhgef3
Arl4d
Arl5a
Arrdc4
Asb2
Ass1
Atxn1
Batf2
Bcl2l14
Bend6
Bhlhe41
C3
C6
Capn3/Ganc
Car2
Ccl17
Ccl22
Ccl3
Ccl4
Cd300lf	rs10512597	CD
Cfb	rs4151657	UC
Ch25h
Cited2
Clec12a
Clec4b1
Cnn3
Col14a1
Ctns
Ctsf
Dcakd
Dck
Dclre1c
Ddhd1
Ddias
Dnajb4
Dtx4
Emp1
Enc1
Extl2
F630028O10Rik
Fads3
Fam125b/Mvb12b
Fam129a
Fam189a2
Fblim1
Fcrls
Flt1
Gbp2
Gcnt1
Glipr2
Gm6377
Gpr34
Gpx3
Grasp
Hif1a
Hpgd
Hpgds
I830077J02Rik
Ifih1	rs2111485	IBD	rs1990760	IBD	rs503747517	CD, UC
Ifnb1
iigp1
IL1r1
Il10	rs30224505	IBD, CD, UC	rs3024493	IBD, UC	rs12075255	CD, UC
Il22ra2
Inhba
Ipcef1
Irg1/Acod1
Jmy
Kcnj16
Kmo
Layn
Leprel1/P3h2
Lpar6
Ly6i
Man1c1
Map3k2
Mctp1
Mmp13
Mtss1
Mylip
Naf1
Nos2	rs9797244	CD, UC	rs28998802	CD, UC	rs2779255	CD, UC
Nt5c3
Nt5dc2
Ntpcr
Nufip1
Pdcd1lg2
Pde7b
Pfkp
Phlpp1
Plau	rs2688608	IBD	rs2227564	IBD	rs2227551	IBD, CD, UC
Pmepa1
Ppp1r15a
Prdx5	rs694739	CD
Rcan1
Rcbtb2
Rffl
Sdc1
Sema4a
Sepn1/Selenon
Serpinb6b
Serpinb9
Siglech
Slamf9
Slc40a1
Slc7a11
Spire1
Ssh2
St3gal6
Stat1
Tanc2
Tap1
Tcp11l2
Tnf	rs1799964	CD
Sass6/Trmt13
Tspan33
Ust
Zbtb10

## Sheet: P4_up & Tgfb1R-cKO_down_RM
53 Common elements in "P1-P4_up_RM" and "Tgfb_down_RM"
1810011H11Rik
8430419L09Rik
Abcc3
Adam19
Arhgap22
Ccdc23
Cd276
Cd33
Cd72
Cpd
Cx3cr1
Cxcl16
D8Ertd82e
Enpp4
Ermap
F11r
Fam214a
Fam46c
Fbxo32
Gna12
Hes1
Hic1								9 common elements in "P1 to P4_up", "TGFbr1-cKO_down" and "Runx3-cKO_down"_RM:
Itgav								2900026A02Rik
Itgb5								Capn3
Kcnj10								Dtx4
Kynu								Fam189a2
Mgat4a								Gpr114
Mvb12b								Mmp13
Olfml3								Mylip
Pald1								Ntpcr
Pdgfa								Pmepa1
Pdgfb
Pdia4
Ptgs1
Pxdc1
Rnf180
Rnf219
Sash1
Sema4b
Slco3a1
Smad7
Soga1
Spint1
Stard13
Stk38l
Ston2
Tgfbr1
Tlr12
Tmem119
Tnfsf13b
Vipr1
Zfp691
Zmynd15

## Sheet: DEGs_CD11b+ DC
Runx3_cKO_Down regulated	Runx3_cKO_Up regulated
(Fold-change >= 1.5, p-value <=0.05)
Abca9	2610528A11Rik
Acer2	9330175E14Rik
Ago3	Abhd6
Ahnak	Aif1
Ak8	Ass1
Akr1c18	Batf2
Aldh1a2	Bcl2l14
Alox15	Bex6
Alox5	C3
Ankrd12	Car2
Anxa1	Ccl8
Anxa2	Cd300lf
Arhgap10	Cd3g
Arhgap21	Cdh17
Arhgap26	Ceacam16
Arhgap39	Cfb
Aspn	Col17a1
Atp10d	Cox6a2
Bco2	Cxcl9
C3ar1	Dmbt1
Calcrl	Dnase1l3
Camk2g	Ermap
Capn2	Esam
Capn5	Gatm
Ccl7	Gatsl3
Cd163	Gbp2
Cd2	Gca
Cd200r1	Gm14005
Cd209b	Gm16379
Cd209c	Gm4951
Cd226	Gpnmb
Cd24a	Gpr33
Cd300lb	Gpx2
Cd93	Gstt1
Cebpd	Gzmb
Cgnl1	Hap1
Ciart	Hbegf
Cks2	Ifi47
Crim1	Igkv4-59
Dcbld2	Igkv4-69
Dclre1c	Igkv4-70
Dgkg	Igtp
Dhx40	Il12a
Dlc1	Itgad
Dpep2	Ly6a
Dusp18	Ly6c1
Ecm1	Ly6c2
Ednrb	Ly6i
Efnb2	Mcpt2
Enkur	Mif
Ereg	Mpzl2
F13a1	Nkx2-9
F2rl2	Nlrc5
F5	Olfr521
F630028O10Rik	Papss2
Fam102b	Pdcd1lg2
Fam20a	Pigr
Fbxo30	Pla2g16
Fcrls	Pla2g2d
Fgfr1	Pla2g4e
Fn1	Plac8
Furin	Plcb4
Gabbr1	Plekhs1
Gch1	Prrg4
Gcnt1	Ptger3
Gm10099	Rragd
Gm10752	Serpina3f
Gm25323	Slc27a2
Gm9883	Slc28a3
Gpr116	Slc4a8
Gpr56	Snap47
Hr	Sprr1a
Ifih1	Spsb1
Ifnb1	Src
Igkv10-96	St14
Il1r1	Stap2
Il1rap	Stat1
Il1rl1	Tbx21
Il3	Tgm2
Il33	Tgtp2
Il6	Tm4sf5
Irf4	Tvp23a
Itpkb	Ube2l6
Jam2	Vcam1
Kitl
Leprel1
Lifr
Lilra6
Lima1
Lmna
LOC100503338
Lphn2
Lrrc1
Ltb4r1
Lyz1
Mamdc2
Mamld1
Man2a2
Mir18
Mir221
Ms4a14
Ms4a7
Ms4a8a
Mt2
Mtmr10
Mtmr14
Mtss1
Mx2
Myo9a
Ndnf
Notch1
Nsun6
Oasl1
Pdlim1
Plscr2
Plxna4
Pmp22
Polg2
Prelid2
Pros1
Ptger2
Ptgir
Rcan1
Retnla
Rnd3
Rps6ka2
Satb2
Sema6b
Sept11
Serpinb1b
Serpinb2
Serpinb8
Sgms2
Slc13a3
Slc22a21
Slc9a4
Snord37
Snord58b
Spink2
Sult2b1
Syne2
Tespa1
Tmem167
Tnfsf14
Tppp3
Ttc39c
Unc119b
Vav3
Vcl
Vmn2r96
Xlr
Zbtb32

## Sheet: Putative Runx3 targets_DC
65 DEGs with overlapping peaks containing RUNX motif
Gene name	SNP	Disease	SNP	Disease	SNP	Disease
Ahnak
Alox5
Anxa2
Arhgap10
Arhgap26
Arhgap39
Bco2
Bex6
C3ar1
Camk2g
Cd300lb
Cd300lf	rs10512597	CD
Ceacam16
Cgnl1
Cks2
Crim1
Dclre1c
Dgkg
Dhx40
Ecm1
F13a1
F2rl2
Fam102b
Fcrls
Fgfr1
Furin
Gca
Gcnt1
Gpr56
Hap1
Hbegf
Ifi47
Ifih1	rs2111485	IBD	rs1990760	IBD	rs503747517	CD, UC
Ifnb1
Il1rap
Irf4	rs7773324	IBD, CD	rs1033180	Celiac	rs1050976	Celiac
Itgad
Jam2
Lmna
Ly6a
Ly6i
Ms4a7
Mtmr14
Mtss1
Pdcd1lg2
Plac8
Plxna4
Polg2
Prelid2
Ptger3
Sema6b
Serpinb8
Slc22a21	rs6596075	CD	rs1016988	CD
Slc27a2
Slc28a3
Snap47
Src
Stat1
Tgm2
Tm4sf5
Tmem167
Tvp23a
Vav3
Vcl
Vmn2r96

## Sheet: PANTHER pthway
				H3K27ac marked peaks_intestinal RM													Runx3-bound overlapping peaks_CD4+ DC and D1
